# Supplementary material for: A Two-Dimensional Manipulation Method for a Magnetic Microrobot with a Large Region of Interest Using a Triad of Electromagnetic Coils
Source: Micromachines (Basel). 2022 Mar 7;13(3):416. doi: 10.3390/mi13030416 (PMC8949200; doi:10.3390/mi13030416)
Supplement: Supplementary file 1 [file micromachines-13-00416-s001.zip]

Archive with 2 entries (2 files):
- Video1.mp4
- Video2.mp4
